# Supplementary material for: Reoperation for Recurrent and Persistent Cushing’s Disease without Visible MRI Findings
Source: J Clin Med. 2022 Nov 20;11(22):6848. doi: 10.3390/jcm11226848 (PMC9699622; doi:10.3390/jcm11226848)
Supplement: Supplementary file 1 [file jcm-11-06848-s001.zip]

Archive with 1 entries (1 files):
- jcm-1987098-supplementary.pdf
